# Supplementary material for: Upregulation of TET2 and Resistance to DNA Methyltransferase (DNMT) Inhibitors in DNMT1-Deleted Cancer Cells
Source: Diseases. 2024 Jul 18;12(7):163. doi: 10.3390/diseases12070163 (PMC11276550; doi:10.3390/diseases12070163)
Supplement: Supplementary file 1 [file diseases-12-00163-s001.zip]

Archive with 1 entries (1 files):
- diseases-2992320-supplementary.pdf
